# Supplementary material for: Integrative Perspectives on Light-Regulated Metabolism in Medicinal Plants
Source: Metabolites. 2026 Jul 8;16(7):479. doi: 10.3390/metabo16070479 (PMC13413876; doi:10.3390/metabo16070479)
Supplement: Supplementary file 1 [file metabolites-16-00479-s001.zip]

Archive with 2 entries (2 files):
- Supplementary File S1.pdf
- Supplementary File S2. PRISMA Checklist.pdf
